# Supplementary material for: Diffusion Tensor Imaging and Advanced Diffusion Imaging in Post-Stroke Aphasia Recovery
Source: Tomography. 2026 Feb 23;12(2):28. doi: 10.3390/tomography12020028 (PMC12944503; doi:10.3390/tomography12020028)
Supplement: Supplementary file 1 [file tomography-12-00028-s001.zip]

Archive with 3 entries (3 files):
- Supplementary File S1.pdf
- Supplementary File S2.pdf
- Supplementary Tables S1-S5.pdf
